# Supplementary material for: The First Two Complete Mitochondrial Genomes for the Subfamily Meligethinae (Coleoptera: Nitidulidae) and Implications for the Higher Phylogeny of Nitidulidae
Source: Insects. 2024 Jan 12;15(1):57. doi: 10.3390/insects15010057 (PMC10816600; doi:10.3390/insects15010057)
Supplement: Supplementary file 1 [file insects-15-00057-s001.zip]

Archive with 8 entries (8 files):
- Figure S1. Phylogenetic tree produced from the ML analysis based on PCG12 dataset.tif
- Figure S2. Phylogenetic tree produced from the ML analysis based on PCG12R dataset.tif
- Figure S3. Phylogenetic tree produced from the ML analysis based on PCG123R dataset.tif
- Figure S4. Phylogenetic tree produced from the PhyloBayes analysis based on  PCG12 dataset.tif
- Figure S5. Phylogenetic tree produced from the PhyloBayes analysis based on  PCG12R dataset.tif
- Figure S6. Phylogenetic tree produced from the PhyloBayes analysis based on  PCG123R dataset.tif
- Table S1. Substitution saturation tests for PCGs, rRNAs, and tRNAs of mitochondrial genomes of Coleoptera.xlsx
- Table S2. The best model and optimal partitioning strategy selected for the four datasets of ML analysis by ModelFinder.pdf
