# Supplementary material for: The First Two Complete Mitochondrial Genomes for the Subfamily Meligethinae (Coleoptera: Nitidulidae) and Implications for the Higher Phylogeny of Nitidulidae
Source: Insects. 2024 Jan 12;15(1):57. doi: 10.3390/insects15010057 (PMC10816600; doi:10.3390/insects15010057)
Supplement: Supplementary file 1 [file insects-15-00057-s001.zip › Table S1. Substitution saturation tests for PCGs, rRNAs, and tRNAs of mitochondrial genomes of Coleoptera.xlsx]

## Sheet: sheet1
Table S1. Substitution saturation tests for PCGs, rRNAs, and tRNAs of mitochondrial genomes of Coleoptera
Pattern	Gene region	Iss	Iss.cSym	Psym	Iss.cAsym	Pasym
UnGblocks	1st codons	0.3412	0.8124	0	0.637	0
	2nd codons	0.2265	0.8124	0	0.637	0
	3rd codons	0.7224	0.8124	0	0.637	0
	1st and 2nd codons	0.2808	0.8329	0	0.6506	0
	All codons	0.3995	0.8488	0	0.6487	0
	rRNAs	0.4656	0.7978	0	0.6061	0
	tRNAs	0.4008	0.785	0	0.5799	0
Gblocks	1st codons	0.2809	0.8121	0	0.6354	0
	2nd codons	0.1615	0.8121	0	0.6354	0
	3rd codons	0.6584	0.8121	0	0.6354	0.004
	1st and 2nd codons	0.2191	0.8351	0	0.6507	0
	All codons	0.3381	0.8478	0	0.6488	0
	rRNAs	0.314	0.7929	0	0.5984	0
	tRNAs	0.2445	0.7812	0	0.5711	0
Notes: Option for site inclusion, All sites; Iss, the index of substitution saturation; Iss.cSym, critical Iss based on a symmetrical tree; Iss.cASym, critical Iss based on an extreme asymmetrical tree; Psym & Pasym: Prob (two-tailed, <0.05) of a symmetrical tree and an extreme asymmetrical tree.
